# Supplementary material for: A UHPLC-MS/MS Method for the Detection of Meat Substitution by Nine Legume Species in Emulsion-Type Sausages
Source: Foods. 2021 Apr 26;10(5):947. doi: 10.3390/foods10050947 (PMC8146705; doi:10.3390/foods10050947)
Supplement: Supplementary file 1 [file foods-10-00947-s001.zip]

Archive with 1 entries (1 files):
- foods-1157275-sul.pdf
